# Supplementary material for: ﻿Rubussemiplenus (Rosaceae), a new species with naturally occurring semi-double flowers from Hunan, China
Source: PhytoKeys. 2025 Jun 4;257:79–93. doi: 10.3897/phytokeys.257.150519 (PMC12159663; doi:10.3897/phytokeys.257.150519)
Supplement: XML Treatment for Rubus semiplenus [file phytokeys.257.150519-treatment1.xml]

<!DOCTYPE tp:taxon-treatment
  PUBLIC "-//TaxonX//DTD Taxonomic Treatment Publishing DTD v0 20100105//EN" "tax-treatment-NSO.dtd">
<tp:taxon-treatment xmlns:tp="http://www.plazi.org/taxpub"><tp:treatment-meta><kwd-group><label>Taxon classification</label><kwd>
              <named-content content-type="kingdom">Plantae</named-content>
            </kwd><kwd>
              <named-content content-type="order">Rosales</named-content>
            </kwd><kwd>
              <named-content content-type="family">Rosaceae</named-content>
            </kwd></kwd-group><mixed-citation publication-type="journal"><person-group><name><surname>Wang</surname><given-names>Ting-Ting</given-names></name><name><surname>Li</surname><given-names>Ming-Hong</given-names></name><name><surname>Kuang</surname><given-names>Dai-Yong</given-names></name><name><surname>Xia</surname><given-names>Jiang-Lin</given-names></name><name><surname>Wang</surname><given-names>Qiu-Ping</given-names></name><name><surname>Wang</surname><given-names>Huan-Chong</given-names></name></person-group><article-title>﻿<italic><tp:taxon-name><tp:taxon-name-part taxon-name-part-type="genus" reg="Rubus">Rubus</tp:taxon-name-part><tp:taxon-name-part taxon-name-part-type="species" reg="semiplenus">semiplenus</tp:taxon-name-part></tp:taxon-name></italic> (<tp:taxon-name><tp:taxon-name-part taxon-name-part-type="family">Rosaceae</tp:taxon-name-part></tp:taxon-name>), a new species with naturally occurring semi-double flowers from Hunan, China</article-title><source>PhytoKeys</source><day>04</day><month>06</month><year>2025</year><volume>257</volume><fpage>79</fpage><lpage>93</lpage><pub-id pub-id-type="doi">10.3897/phytokeys.257.150519</pub-id></mixed-citation></tp:treatment-meta><tp:nomenclature><label>﻿</label><tp:taxon-name>
            <object-id xmlns:xlink="http://www.w3.org/1999/xlink" content-type="arpha" xlink:type="simple">64389E58-5BC8-5DF9-B7D5-F039D77ED660</object-id>
            <tp:taxon-name-part taxon-name-part-type="genus" reg="Rubus">Rubus</tp:taxon-name-part>
            <tp:taxon-name-part taxon-name-part-type="species" reg="semiplenus">semiplenus</tp:taxon-name-part>
            <object-id xmlns:xlink="http://www.w3.org/1999/xlink" content-type="ipni" xlink:type="simple">urn:lsid:ipni.org:names:77362791-1</object-id>
          </tp:taxon-name><tp:taxon-authority>Huan C. Wang, Ming Hong Li &amp; T. T. Wang</tp:taxon-authority><tp:taxon-status xmlns:xlink="http://www.w3.org/1999/xlink" xlink:type="simple">sp. nov.</tp:taxon-status><xref ref-type="fig" rid="F1">Figs 1</xref><xref ref-type="fig" rid="F2">, 2</xref></tp:nomenclature><tp:treatment-sec sec-type="material" id="SECID0ECBAE"><title>Type.</title><p>China • Hunan Province: Nanyue Hengshan National Nature Reserve, Hengyang City, 20 April 2022, <italic>M. H. Li et al. HY16383</italic> (holotype: YUKU [YUKU02074893]!; isotypes: YUKU [YUKU02074894, YUKU02074895, YUKU02074896]!.)</p></tp:treatment-sec><tp:treatment-sec sec-type="diagnosis" id="SECID0EKBAE"><title>Diagnosis.</title><p><italic><tp:taxon-name><tp:taxon-name-part taxon-name-part-type="genus" reg="Rubus">Rubus</tp:taxon-name-part><tp:taxon-name-part taxon-name-part-type="species" reg="semiplenus">semiplenus</tp:taxon-name-part></tp:taxon-name></italic> is most closely related to <italic><tp:taxon-name><tp:taxon-name-part taxon-name-part-type="genus" reg="Rubus">Rubus</tp:taxon-name-part><tp:taxon-name-part taxon-name-part-type="species" reg="hirsutus">hirsutus</tp:taxon-name-part></tp:taxon-name></italic> Thunb., but clearly distinguished morphologically from the latter by its habit herbs or dwarf subshrubs (vs. shrubs in <italic><tp:taxon-name><tp:taxon-name-part taxon-name-part-type="genus" reg="Rubus">R.</tp:taxon-name-part><tp:taxon-name-part taxon-name-part-type="species" reg="hirsutus">hirsutus</tp:taxon-name-part></tp:taxon-name></italic>), stems villous hairs (vs. soft and glandular hairs), leaves simple (vs. imparipinnate, 3–5 foliolate), suborbicular (vs. ovate or broadly ovate), sepals ovate-orbicular (vs. ovate-lanceolate or triangular-lanceolate), petals dicyclic, semi-doubled flowers, with 10–12 (vs. petals 5).</p><fig id="F1" position="float" orientation="portrait"><object-id xmlns:xlink="http://www.w3.org/1999/xlink" content-type="doi" xlink:type="simple">10.3897/phytokeys.257.150519.figure1</object-id><object-id xmlns:xlink="http://www.w3.org/1999/xlink" content-type="arpha" xlink:type="simple">CB07C59A-256F-5FD9-B249-25ACA7BD4955</object-id><label>Figure 1.</label><caption><p><italic><tp:taxon-name><tp:taxon-name-part taxon-name-part-type="genus" reg="Rubus">Rubus</tp:taxon-name-part><tp:taxon-name-part taxon-name-part-type="species" reg="semiplenus">semiplenus</tp:taxon-name-part></tp:taxon-name></italic> sp. nov. <bold>A</bold> habit <bold>B</bold> adaxial surface of leaf <bold>C</bold> abaxial surface of leaf <bold>D</bold> flower.</p></caption><graphic xmlns:xlink="http://www.w3.org/1999/xlink" xlink:href="phytokeys-257-079_article-150519__-g001.jpg" position="float" orientation="portrait" xlink:type="simple" id="oo_1344781.jpg"><uri content-type="original_file" xlink:type="simple">https://binary.pensoft.net/fig/1344781</uri></graphic></fig></tp:treatment-sec><tp:treatment-sec sec-type="description" id="SECID0ERDAE"><title>Description.</title><p>Herbs or dwarf subshrubs, 15–20 cm in height. Stem erect, terete, and branched. Branches and branchlets green, sparsely pilose and with minute prickles. Leaves simple. Stipules persistent, adnate to base of petiole, oblong-lanceolate, pilose, entire, 0.4–0.8 (–1.0) cm long, 0.1–0.3 cm wide, apex acuminate. Petiole 0.3–2.0 cm long, pilose. Leaf blade suborbicular, 0.7–2.5 cm long, 0.7–2.5 cm wide, both surfaces pilose, lateral veins 5 pairs, base cordate, margin doubly serrate, apex rounded. Inflorescences terminal, 2–3 flowers forming a corymb; bracts oblong-lanceolate, pilose, apex acuminate. Pedicel 3.0–4.5 cm long, densely pubescent. Flowers 2.0–3.5 cm in diameter; calyx light green, pubescent or tomentose abaxially, densely tomentose adaxially; sepals 5, ovate-orbicular, 0.5–1.0 (–1.2) cm long, 0.4–0.6 cm wide, entire, apex acuminate to caudate, spreading at anthesis, reflexed in fruit; petals semi-doubled, white, dicyclic, 10–12, ovate-orbicular or broadly ovate, longer than calyx, base shortly clawed; stamens straight, numerous, glabrous; filaments linear; pistils numerous, ca. 70–100, shorter than stamens; ovary villous at base. Aggregate fruit orange-red, subglobose, 0.5–0.7 cm in diameter, glabrous or sparsely pubescent.</p><fig id="F2" position="float" orientation="portrait"><object-id xmlns:xlink="http://www.w3.org/1999/xlink" content-type="doi" xlink:type="simple">10.3897/phytokeys.257.150519.figure2</object-id><object-id xmlns:xlink="http://www.w3.org/1999/xlink" content-type="arpha" xlink:type="simple">CA1ADED3-8DA3-572B-B81E-186A0811382E</object-id><label>Figure 2.</label><caption><p><italic><tp:taxon-name><tp:taxon-name-part taxon-name-part-type="genus" reg="Rubus">Rubus</tp:taxon-name-part><tp:taxon-name-part taxon-name-part-type="species" reg="semiplenus">semiplenus</tp:taxon-name-part></tp:taxon-name></italic> sp. nov. <bold>A</bold> habit <bold>B</bold> adaxial surface of leaf <bold>C</bold> abaxial surface of leaf <bold>D</bold> flower <bold>E</bold> calyx <bold>F</bold> infructescence <bold>G</bold> fruit.</p></caption><graphic xmlns:xlink="http://www.w3.org/1999/xlink" xlink:href="phytokeys-257-079_article-150519__-g002.jpg" position="float" orientation="portrait" xlink:type="simple" id="oo_1344782.jpg"><uri content-type="original_file" xlink:type="simple">https://binary.pensoft.net/fig/1344782</uri></graphic></fig></tp:treatment-sec><tp:treatment-sec sec-type="Molecular phylogenetics" id="SECID0E3EAE"><title>Molecular phylogenetics.</title><p>The ITS, <italic>rbc</italic>L, and <italic>mat</italic>K sequence lengths of <italic><tp:taxon-name><tp:taxon-name-part taxon-name-part-type="genus" reg="Rubus">Rubus</tp:taxon-name-part><tp:taxon-name-part taxon-name-part-type="species" reg="semiplenus">semiplenus</tp:taxon-name-part></tp:taxon-name></italic> are 699 bp, 1428 bp, and 1512 bp, respectively, with GC contents of 54.1%, 43.0%, and 32.5%. Sequence alignment of the ITS dataset includes 65 sequences with 604 bp, among which 182 are parsimony-informative sites and 77 are singleton sites. The plastid (<italic>rbc</italic>L + <italic>mat</italic>K) dataset consists of 2078 aligned positions, including 125 parsimony-informative sites and 158 singleton sites. According to the Bayesian Information Criterion (<abbrev xmlns:xlink="http://www.w3.org/1999/xlink" xlink:title="Bayesian Information Criterion" id="ABBRID0EVFAE" xlink:type="simple">BIC</abbrev>), the best-fit models for the ITS and <italic>rbc</italic>L + <italic>mat</italic>K datasets are TNe+R3 and K3Pu+F+R2, respectively.</p><p>The phylogenetic trees constructed using ITS and plastid (<italic>rbc</italic>L + <italic>mat</italic>K) sequences are largely congruent in topology. In the ITS phylogenetic tree (Fig. <xref ref-type="fig" rid="F3">3</xref>), the genus <italic><tp:taxon-name><tp:taxon-name-part taxon-name-part-type="genus" reg="Rubus">Rubus</tp:taxon-name-part></tp:taxon-name></italic> was clearly resolved into eight clades, which largely correspond to the subgenera delineated by <xref ref-type="bibr" rid="B14">Huang et al. (2023)</xref>. <italic><tp:taxon-name><tp:taxon-name-part taxon-name-part-type="genus" reg="Rubus">Rubus</tp:taxon-name-part><tp:taxon-name-part taxon-name-part-type="species" reg="semiplenus">semiplenus</tp:taxon-name-part></tp:taxon-name></italic> nests within clade E, representing subgenus <tp:taxon-name><tp:taxon-name-part taxon-name-part-type="genus" reg="Rubus"/><tp:taxon-name-part taxon-name-part-type="subgenus" reg="Batothamnus">Batothamnus</tp:taxon-name-part></tp:taxon-name> (Focke) E. H. L. Krause, and belongs to a well-supported subclade I (BS = 99), which includes <italic><tp:taxon-name><tp:taxon-name-part taxon-name-part-type="genus" reg="Rubus">R.</tp:taxon-name-part><tp:taxon-name-part taxon-name-part-type="species" reg="tsangii">tsangii</tp:taxon-name-part></tp:taxon-name></italic> Merr., <italic><tp:taxon-name><tp:taxon-name-part taxon-name-part-type="genus" reg="Rubus">R.</tp:taxon-name-part><tp:taxon-name-part taxon-name-part-type="species" reg="hirsutus">hirsutus</tp:taxon-name-part></tp:taxon-name></italic> Thunb., <italic><tp:taxon-name><tp:taxon-name-part taxon-name-part-type="genus" reg="Rubus">R.</tp:taxon-name-part><tp:taxon-name-part taxon-name-part-type="species" reg="croceacanthus">croceacanthus</tp:taxon-name-part></tp:taxon-name></italic> H. Lév., <italic><tp:taxon-name><tp:taxon-name-part taxon-name-part-type="genus" reg="Rubus">R.</tp:taxon-name-part><tp:taxon-name-part taxon-name-part-type="species" reg="rosifolius">rosifolius</tp:taxon-name-part></tp:taxon-name></italic> Sm., <italic><tp:taxon-name><tp:taxon-name-part taxon-name-part-type="genus" reg="Rubus">R.</tp:taxon-name-part><tp:taxon-name-part taxon-name-part-type="species" reg="sumatranus">sumatranus</tp:taxon-name-part></tp:taxon-name></italic> Miq and <italic><tp:taxon-name><tp:taxon-name-part taxon-name-part-type="genus" reg="Rubus">R.</tp:taxon-name-part><tp:taxon-name-part taxon-name-part-type="species" reg="leucanthus">leucanthus</tp:taxon-name-part></tp:taxon-name></italic> Hance. Notably, except for <italic><tp:taxon-name><tp:taxon-name-part taxon-name-part-type="genus" reg="Rubus">R.</tp:taxon-name-part><tp:taxon-name-part taxon-name-part-type="species" reg="leucanthus">leucanthus</tp:taxon-name-part></tp:taxon-name></italic>, the remaining five species in this subclade belong to the Sect. <tp:taxon-name><tp:taxon-name-part taxon-name-part-type="genus" reg="Rubus"/><tp:taxon-name-part taxon-name-part-type="section" reg="Rosaefolii">Rosaefolii</tp:taxon-name-part></tp:taxon-name> as defined by <xref ref-type="bibr" rid="B8">Focke (1910</xref>–<xref ref-type="bibr" rid="B10">1914</xref>). Similar to the ITS phylogenetic tree results, in the <italic>rbc</italic>L + <italic>mat</italic>K phylogenetic tree (Fig. <xref ref-type="fig" rid="F4">4</xref>), <italic><tp:taxon-name><tp:taxon-name-part taxon-name-part-type="genus" reg="Rubus">R.</tp:taxon-name-part><tp:taxon-name-part taxon-name-part-type="species" reg="semiplenus">semiplenus</tp:taxon-name-part></tp:taxon-name></italic> falls within clade D1, also representing the subgenus <tp:taxon-name><tp:taxon-name-part taxon-name-part-type="genus" reg="Rubus"/><tp:taxon-name-part taxon-name-part-type="subgenus" reg="Batothamnus">Batothamnus</tp:taxon-name-part></tp:taxon-name>, and clusters with <italic><tp:taxon-name><tp:taxon-name-part taxon-name-part-type="genus" reg="Rubus">R.</tp:taxon-name-part><tp:taxon-name-part taxon-name-part-type="species" reg="hirsutus">hirsutus</tp:taxon-name-part></tp:taxon-name></italic>, <italic><tp:taxon-name><tp:taxon-name-part taxon-name-part-type="genus" reg="Rubus">R.</tp:taxon-name-part><tp:taxon-name-part taxon-name-part-type="species" reg="rosifolius">rosifolius</tp:taxon-name-part></tp:taxon-name></italic>, <italic><tp:taxon-name><tp:taxon-name-part taxon-name-part-type="genus" reg="Rubus">R.</tp:taxon-name-part><tp:taxon-name-part taxon-name-part-type="species" reg="illecebrosus">illecebrosus</tp:taxon-name-part></tp:taxon-name></italic> Focke, <italic><tp:taxon-name><tp:taxon-name-part taxon-name-part-type="genus" reg="Rubus">R.</tp:taxon-name-part><tp:taxon-name-part taxon-name-part-type="species" reg="croceacanthu">croceacanthu</tp:taxon-name-part></tp:taxon-name></italic>s to form subclade G1 with full support (BS = 100). All species in subclade G1 belong to Focke’s Sect. <tp:taxon-name><tp:taxon-name-part taxon-name-part-type="genus" reg="Rubus"/><tp:taxon-name-part taxon-name-part-type="section" reg="Rosaefolii">Rosaefolii</tp:taxon-name-part></tp:taxon-name>. Additionally, <italic><tp:taxon-name><tp:taxon-name-part taxon-name-part-type="genus" reg="Rubus">R.</tp:taxon-name-part><tp:taxon-name-part taxon-name-part-type="species" reg="semiplenus">semiplenus</tp:taxon-name-part></tp:taxon-name></italic> is resolved as sister to <italic><tp:taxon-name><tp:taxon-name-part taxon-name-part-type="genus" reg="Rubus">R.</tp:taxon-name-part><tp:taxon-name-part taxon-name-part-type="species" reg="hirsutus">hirsutus</tp:taxon-name-part></tp:taxon-name></italic> with moderate support (BS = 83).</p><fig id="F3" position="float" orientation="portrait"><object-id xmlns:xlink="http://www.w3.org/1999/xlink" content-type="doi" xlink:type="simple">10.3897/phytokeys.257.150519.figure3</object-id><object-id xmlns:xlink="http://www.w3.org/1999/xlink" content-type="arpha" xlink:type="simple">3C706D7D-4166-5853-A88F-E36B0FF6F82B</object-id><label>Figure 3.</label><caption><p>Maximum likelihood phylogenetic tree of <italic><tp:taxon-name><tp:taxon-name-part taxon-name-part-type="genus" reg="Rubus">Rubus</tp:taxon-name-part></tp:taxon-name></italic> based on ITS sequences, illustrating the phylogenetic placement of <italic><tp:taxon-name><tp:taxon-name-part taxon-name-part-type="genus" reg="Rubus">R.</tp:taxon-name-part><tp:taxon-name-part taxon-name-part-type="species" reg="semiplenus">semiplenus</tp:taxon-name-part></tp:taxon-name></italic>. Bootstrap values are shown above branches. <italic><tp:taxon-name><tp:taxon-name-part taxon-name-part-type="genus" reg="Rubus">R.</tp:taxon-name-part><tp:taxon-name-part taxon-name-part-type="species" reg="semiplenus">semiplenus</tp:taxon-name-part></tp:taxon-name></italic> is highlighted in bold face. Subgeneric names are listed on the right, with different subgenera represented by different colors. Subgeneric names and classifications follow the taxonomy proposed by <xref ref-type="bibr" rid="B14">Huang et al. (2023)</xref>.</p></caption><graphic xmlns:xlink="http://www.w3.org/1999/xlink" xlink:href="phytokeys-257-079_article-150519__-g003.jpg" position="float" orientation="portrait" xlink:type="simple" id="oo_1344783.jpg"><uri content-type="original_file" xlink:type="simple">https://binary.pensoft.net/fig/1344783</uri></graphic></fig><fig id="F4" position="float" orientation="portrait"><object-id xmlns:xlink="http://www.w3.org/1999/xlink" content-type="doi" xlink:type="simple">10.3897/phytokeys.257.150519.figure4</object-id><object-id xmlns:xlink="http://www.w3.org/1999/xlink" content-type="arpha" xlink:type="simple">46B68000-25CA-5D7E-885D-410C119227A1</object-id><label>Figure 4.</label><caption><p>Maximum Likelihood tree of <italic><tp:taxon-name><tp:taxon-name-part taxon-name-part-type="genus" reg="Rubus">Rubus</tp:taxon-name-part></tp:taxon-name></italic> based on <italic>rbc</italic>L+<italic>mat</italic>K gene sequences illustrating the phylogenetic placement of <italic><tp:taxon-name><tp:taxon-name-part taxon-name-part-type="genus" reg="Rubus">R.</tp:taxon-name-part><tp:taxon-name-part taxon-name-part-type="species" reg="semiplenus">semiplenus</tp:taxon-name-part></tp:taxon-name></italic>. Bootstrap values are shown above branches. <italic><tp:taxon-name><tp:taxon-name-part taxon-name-part-type="genus" reg="Rubus">R.</tp:taxon-name-part><tp:taxon-name-part taxon-name-part-type="species" reg="semiplenus">semiplenus</tp:taxon-name-part></tp:taxon-name></italic> is highlighted in bold face. Subgeneric names are listed on the right, with different subgenera represented by different colors. Subgeneric names and classifications follow the taxonomy proposed by <xref ref-type="bibr" rid="B14">Huang et al. (2023)</xref>.</p></caption><graphic xmlns:xlink="http://www.w3.org/1999/xlink" xlink:href="phytokeys-257-079_article-150519__-g004.jpg" position="float" orientation="portrait" xlink:type="simple" id="oo_1344784.jpg"><uri content-type="original_file" xlink:type="simple">https://binary.pensoft.net/fig/1344784</uri></graphic></fig></tp:treatment-sec><tp:treatment-sec sec-type="phenology" id="SECID0ELQAE"><title>Phenology.</title><p>Flowering from March to April, Fruiting from May to June.</p></tp:treatment-sec><tp:treatment-sec sec-type="etymology" id="SECID0EQQAE"><title>Etymology.</title><p>The specific epithet “<italic><tp:taxon-name><tp:taxon-name-part taxon-name-part-type="genus" reg="Rubus"/><tp:taxon-name-part taxon-name-part-type="species" reg="semiplenus">semiplenus</tp:taxon-name-part></tp:taxon-name></italic>” is derived from the Greek words “<italic>semi</italic>” (meaning half) and “<italic>plenus</italic>” (meaning double), which refer to this new species with semi-double flowers.</p></tp:treatment-sec><tp:treatment-sec sec-type="habitat" id="SECID0EERAE"><title>Habitat and distribution.</title><p><italic><tp:taxon-name><tp:taxon-name-part taxon-name-part-type="genus" reg="Rubus">Rubus</tp:taxon-name-part><tp:taxon-name-part taxon-name-part-type="species" reg="semiplenus">semiplenus</tp:taxon-name-part></tp:taxon-name></italic> is known only from the type locality in Nanyue Hengshan National Nature Reserve, Hengyang City, Hunan Province, China. This nature reserve belongs to a subtropical monsoon humid climate and includes many Chinese National Key Protected Plants, such as <italic><tp:taxon-name><tp:taxon-name-part taxon-name-part-type="genus" reg="Ginkgo">Ginkgo</tp:taxon-name-part><tp:taxon-name-part taxon-name-part-type="species" reg="biloba">biloba</tp:taxon-name-part></tp:taxon-name></italic> L., <tp:taxon-name><tp:taxon-name-part taxon-name-part-type="genus" reg="Taxus">Taxus</tp:taxon-name-part><tp:taxon-name-part taxon-name-part-type="species" reg="wallichiana">wallichiana</tp:taxon-name-part><tp:taxon-name-part taxon-name-part-type="infraspecific-rank">var.</tp:taxon-name-part><tp:taxon-name-part taxon-name-part-type="variety" reg="mairei">mairei</tp:taxon-name-part></tp:taxon-name> (Lemée &amp; H. Lév.) L. K. Fu &amp; Nan Li, and <italic><tp:taxon-name><tp:taxon-name-part taxon-name-part-type="genus" reg="Bretschneidera">Bretschneidera</tp:taxon-name-part><tp:taxon-name-part taxon-name-part-type="species" reg="sinensis">sinensis</tp:taxon-name-part></tp:taxon-name></italic> Hemsl. The new species mainly grows under the shrubs at an altitude of 800–900 meters.</p></tp:treatment-sec><ref-list><ref id="B14"><mixed-citation xmlns:xlink="http://www.w3.org/1999/xlink" xlink:type="simple"><person-group><name name-style="western"><surname>Huang</surname><given-names>TR</given-names></name><name name-style="western"><surname>Chen</surname><given-names>JH</given-names></name><name name-style="western"><surname>Hummer</surname><given-names>KE</given-names></name><name name-style="western"><surname>Alice</surname><given-names>LA</given-names></name><name name-style="western"><surname>Wang</surname><given-names>WH</given-names></name><name name-style="western"><surname>He</surname><given-names>Y</given-names></name><name name-style="western"><surname>Yu</surname><given-names>SX</given-names></name><name name-style="western"><surname>Yang</surname><given-names>MF</given-names></name><name name-style="western"><surname>Chai</surname><given-names>TY</given-names></name><name name-style="western"><surname>Zhu</surname><given-names>XY</given-names></name><name name-style="western"><surname>Ma</surname><given-names>LQ</given-names></name><name name-style="western"><surname>Wang</surname><given-names>H</given-names></name></person-group> (<year>2023</year>) <article-title>Phylogeny of <italic><tp:taxon-name><tp:taxon-name-part taxon-name-part-type="genus">Rubus</tp:taxon-name-part></tp:taxon-name></italic> (<tp:taxon-name><tp:taxon-name-part taxon-name-part-type="family">Rosaceae</tp:taxon-name-part></tp:taxon-name>): Integrating molecular and morphological evidence into an infrageneric revision.</article-title><source>Taxon</source><volume>72</volume>(<issue>2</issue>): <fpage>278</fpage>–<lpage>306</lpage>. <ext-link xlink:href="10.1002/tax.12885" ext-link-type="doi" xlink:type="simple">https://doi.org/10.1002/tax.12885</ext-link></mixed-citation></ref><ref id="B8"><mixed-citation xmlns:xlink="http://www.w3.org/1999/xlink" xlink:type="simple"><person-group><name name-style="western"><surname>Focke</surname><given-names>WO</given-names></name></person-group> (<year>1910</year>) Species <italic>Ruborum</italic>. Monographiae generis Rubi prodromus I. Bibliotheca Botanica 17 (Heft 72): 1–120. <ext-link xlink:href="10.5962/bhl.title.15533" ext-link-type="doi" xlink:type="simple">https://doi.org/10.5962/bhl.title.15533</ext-link></mixed-citation></ref><ref id="B10"><mixed-citation xmlns:xlink="http://www.w3.org/1999/xlink" xlink:type="simple"><person-group><name name-style="western"><surname>Focke</surname><given-names>WO</given-names></name></person-group> (<year>1914</year>) Species <italic>Ruborum</italic>. Monographiae generis Rubi prodromus III. Bibliotheca Botanica 19 (Heft 83): 1–274. <ext-link xlink:href="10.5962/bhl.title.15533" ext-link-type="doi" xlink:type="simple">https://doi.org/10.5962/bhl.title.15533</ext-link></mixed-citation></ref></ref-list></tp:taxon-treatment>
